# Supplementary material for: Diagnosing underdetermination in stable isotope mixing models
Source: PLoS One. 2021 Oct 1;16(10):e0257818. doi: 10.1371/journal.pone.0257818 (PMC8486109; doi:10.1371/journal.pone.0257818)
Supplement: S1 Scripts — (ZIP) [file pone.0257818.s002.zip]

Archive with 1 entries (1 files):
- scripts/main.R
